# Supplementary material for: Fungal Communities Associated with Siricid Wood Wasps: Focus on Sirex juvencus, Urocerus gigas, and Tremex fuscicornis
Source: Insects. 2024 Jan 11;15(1):49. doi: 10.3390/insects15010049 (PMC10816303; doi:10.3390/insects15010049)
Supplement: Supplementary file 1 [file insects-15-00049-s001.zip]

Archive with 1 entries (1 files):
- insects-2776375-supplementary.xlsx
