# Supplementary material for: Fungal Communities Associated with Siricid Wood Wasps: Focus on Sirex juvencus, Urocerus gigas, and Tremex fuscicornis
Source: Insects. 2024 Jan 11;15(1):49. doi: 10.3390/insects15010049 (PMC10816303; doi:10.3390/insects15010049)
Supplement: Supplementary file 1 [file insects-15-00049-s001.zip › insects-2776375-supplementary.xlsx]

## Sheet: Sheet1
Table S1: Distribution and relative abundance of the fungal taxa directly sequences from three species of siricid wood wasps sampled in Lithuania.
Phylum	Species	Genbank reference	Compared, bp;	Similarity, %	Urocerus gigas, %	Sirex juvencus, %	Tremex fuscicornis, %	All, %
Ascomycota	Fusarium sporotrichioides	MN452643	303/306	99	64.9249	-	0.341297	63.1123
Basidiomycota	Amylostereum chailletii	MH857239	336/343	98	15.1666	7.69784	0.341297	14.9221
Ascomycota	Penicillium crustosum	MT316358	319/323	99	7.84381	6.47482	-	7.77405
Ascomycota	Microascus sp. 5671_3	NR_155397	324/329	98	5.10223	-	-	4.95965
Ascomycota	Pithoascus ater	NR_132951	328/333	98	2.14372	-	-	2.08382
Ascomycota	Cyberlindnera sp. 5671_6	MK394132	326/348	94	1.153	-	-	1.12078
Ascomycota	Unidentified sp. 5671_7	MG827482	330/330	100	0.0256222	45.7554	-	1.08093
Ascomycota	Wickerhamomyces canadensis	KY105899	330/337	98	0.597851	-	-	0.581144
Ascomycota	Daldinia decipiens	LC376942	323/327	99	0.00170815	-	94.5392	0.461595
Ascomycota	Ogataea sp. 5671_10	KY104428	341/344	99	0.452659	-	-	0.440009
Ascomycota	Unidentified sp. 5671_13	MT535771	326/334	98	0.447534	-	-	0.435028
Ascomycota	Kuraishia molischiana	KY103919	337/340	99	0.432161	-	-	0.420084
Ascomycota	Wickerhamomyces bisporus	KY105897	338/345	98	0.228892	-	-	0.222495
Ascomycota	Yamadazyma scolyti	HE612108	344/347	99	0.198145	0.215827	-	0.197589
Ascomycota	Acrostalagmus luteoalbus	MT528981	335/338	99	0.16569	-	-	0.16106
Ascomycota	Unidentified sp. 5671_25	KP897542	308/309	99	0.00683258	5.17986	-	0.126191
Ascomycota	Fusarium sp. 5671_18	OQ306292	319/323	99	0.122987	-	-	0.11955
Ascomycota	Lophium arboricola	MK159395	311/316	98	0.00683258	4.17266	-	0.102946
Ascomycota	Scoliciosporum umbrinum	KX133008	303/306	99	0.00512444	4.2446	-	0.102946
Ascomycota	Fusarium sp. 5671_22	MT558569	303/307	99	0.0990725	-	-	0.0963039
Basidiomycota	Rhodotorula mucilaginosa	KT724960	314/319	98	-	3.95683	-	0.0913227
Ascomycota	Penicillium sp. 5671_32	MT582764	314/317	99	0.0785747	0.359712	-	0.084681
Ascomycota	Cladosporium sp. 5671_26	MT214705	303/308	98	0.0358711	1.79856	-	0.076379
Ascomycota	Debaryomyces sp. 5671_21	MT594726	343/343	100	0.070034	-	0.341297	0.0697373
Ascomycota	Nakazawaea ambrosiae	NR_165549	352/360	98	0.0683258	-	-	0.0664165
Ascomycota	Alternaria sp. 5671_28	MN481951	311/315	99	0.0375792	0.791367	-	0.0547936
Ascomycota	Trichoderma sp. 5671_36	OQ161061	325/328	99	0.0444118	0.143885	-	0.0464915
Ascomycota	Kazachstania sp. 5671_30	MK268124	386/392	98	-	1.94245	-	0.0448311
Ascomycota	Aureobasidium sp. 5671_37	MK690421	308/311	99	0.0392874	0.28777	-	0.0448311
Ascomycota	Ogataea sp. 5671_27	KY213810	332/342	97	0.0409955	-	-	0.0398499
Ascomycota	Physcia tenella	MK811848	308/315	98	0.00341629	1.58273	-	0.0398499
Basidiomycota	Cutaneotrichosporon moniliiforme	KY103025	321/324	99	-	1.65468	-	0.0381895
Ascomycota	Unidentified sp. 5671_34	MG828220	325/336	97	0.0358711	-	-	0.0348687
Ascomycota	Phoma sp. 5671_29	MT420629	308/311	99	0.0153733	0.719424	-	0.0315478
Ascomycota	Diplodia sapinea	MT587369	312/315	99	0.00170815	1.29496	-	0.0315478
Ascomycota	Capturomyces funiculosus	NR_165904	300/304	99	0.0102489	0.863309	-	0.0298874
Ascomycota	Scopulariopsis brevicaulis	MN592974	344/349	99	0.0256222	-	-	0.0249062
Ascomycota	Unidentified sp. 5671_34	AF218965	286/328	87	0.023914	-	-	0.0232458
Ascomycota	Scoliciosporum chlorococcum	FR799323	288/291	99	0.00170815	0.935252	-	0.0232458
Mucoromycota	Umbelopsis sp. 5671_44	MG098308	347/356	97	0.0204978	0.0719424	-	0.0215854
Ascomycota	Unidentified sp. 5671_43	KP897334	317/320	99	0.00683258	0.57554	-	0.0199249
Ascomycota	Unidentified sp. 5671_47	MG827411	317/320	99	0.0136652	0.215827	0.341297	0.0199249
Ascomycota	Aspergillus sp. 5671_42	MH630033	287/287	100	0.0136652	0.215827	-	0.0182645
Ascomycota	Ophiostoma novo-ulmi	MN861465	335/340	99	0.00512444	0.503597	-	0.0166041
Ascomycota	Opegrapha sp. 5671_59	MK811737	312/329	95	-	0.647482	-	0.0149437
Ascomycota	Saccharomycopsis sp. 5671_53	NR_154607	298/309	96	0.0136652	-	-	0.0132833
Basidiomycota	Cystobasidium slooffiae	MN848423	356/360	99	-	0.57554	-	0.0132833
Ascomycota	Blastobotrys aristatus	NR_178170	207/211	98	0.0136652	-	-	0.0132833
Ascomycota	Fusarium sp. 5671_48	OP723497	292/334	87	0.011957	-	-	0.0116229
Ascomycota	Ascocorticium sp. 5671_51	ON811506	284/299	95	0.011957	-	-	0.0116229
Ascomycota	Unidentified sp. 5671_48	MG827935	329/330	99	0.00170815	0.431655	-	0.0116229
Ascomycota	Kuraishia capsulata	NR_119643	335/343	98	0.00854073	0.143885	-	0.0116229
Ascomycota	Microcera sp. 5671_64	ON811502	314/324	97	-	0.503597	-	0.0116229
Ascomycota	Penicillium angulare	KC773828	321/324	99	0.011957	-	-	0.0116229
Basidiomycota	Ganoderma applanatum	MN906143	347/353	98	-	0.431655	-	0.00996247
Ascomycota	Gymnoascus exasperatus	NR_178112	283/287	99	0.0102489	-	-	0.00996247
Ascomycota	Pithomyces chartarum	MT635315	307/310	99	0.0102489	-	-	0.00996247
Ascomycota	Unidentified sp. 5671_72	KP897365	334/335	99	-	0.431655	-	0.00996247
Ascomycota	Scytalidium cuboideum	MF992677	317/323	98	0.00683258	0.143885	-	0.00996247
Basidiomycota	Unidentified sp. 5671_95	KP897661	304/329	92	0.00170815	0.359712	-	0.00996247
Ascomycota	Penicillium sp. 5671_67	JX239026	318/323	98	0.00854073	-	-	0.00830206
Ascomycota	Unidentified sp. 5671_69	ON180747	302/330	92	0.00854073	-	-	0.00830206
Ascomycota	Unidentified sp. 5671_70	OP537759	339/361	94	-	0.0719424	1.36519	0.00830206
Ascomycota	Sarea resinae	MN547391	306/311	98	-	0.359712	-	0.00830206
Ascomycota	Nakazawaea sp. 5671_85	KY104368	342/351	97	0.00854073	-	-	0.00830206
Ascomycota	Ophiostoma sp. 5671_103	KX302034	333/348	96	-	0.0719424	1.36519	0.00830206
Ascomycota	Unidentified sp. 5671_68	KP897969	306/316	97	-	0.28777	-	0.00664165
Ascomycota	Blastobotrys niveus	OL405446	304/308	99	0.00683258	-	-	0.00664165
Ascomycota	Phialemonium sp. 5671_77	NR_165515	300/316	95	0.00683258	-	-	0.00664165
Ascomycota	Ogataea sp. 5671_80	KY104428	329/344	96	0.00683258	-	-	0.00664165
Ascomycota	Cladosporium sphaerospermum	MT645920	302/307	98	0.00512444	0.0719424	-	0.00664165
Ascomycota	Yamadazyma tenuis	HE612104	339/343	99	0.00683258	-	-	0.00664165
Ascomycota	Peterozyma toletana	MW710126	356/359	99	0.00512444	-	0.341297	0.00664165
Ascomycota	Unidentified sp. 5671_76	MZ016269	296/301	98	0.00170815	0.143885	-	0.00498124
Mucoromycota	Absidia glauca	AY944881	346/350	99	-	0.215827	-	0.00498124
Ascomycota	Leptodontidium beauverioides	MH861125	256/258	99	0.00512444	-	-	0.00498124
Ascomycota	Unidentified sp. 5671_76	MG827846	308/314	98	-	0.215827	-	0.00498124
Ascomycota	Penicillium sp. 5671_86	MH865788	304/322	94	0.00512444	-	-	0.00498124
Ascomycota	Aspergillus sp. 5671_87	MT582752	318/322	99	0.00512444	-	-	0.00498124
Basidiomycota	Unidentified sp. 5671_89	KC588703	302/314	96	-	0.215827	-	0.00498124
Ascomycota	Unidentified sp. 5671_92	KP897531	316/316	100	-	0.215827	-	0.00498124
Ascomycota	Debaryomyces hansenii	MG020705	342/345	99	0.00512444	-	-	0.00498124
Ascomycota	Ambrosiozyma sp. 5671_101	LC718458	313/320	98	0.00512444	-	-	0.00498124
Ascomycota	Neosetophoma sp. 5671_104	KY290229	307/316	97	0.00341629	0.0719424	-	0.00498124
Ascomycota	Sydowia polyspora	MK762617	318/321	99	0.00512444	-	-	0.00498124
Ascomycota	Sirastachys phaeospora	KU846668	322/326	99	0.00512444	-	-	0.00498124
Basidiomycota	Tremella macrobasidiata	OP046027	324/330	98	-	0.215827	-	0.00498124
Ascomycota	Talaromyces acaricola	MW269303	326/332	98	0.00512444	-	-	0.00498124
Ascomycota	Hymenoscyphus fraxineus	MT155386	300/306	98	0.00341629	0.0719424	-	0.00498124
Ascomycota	Chrysosporium lobatum	KC460891	303/309	98	0.00341629	-	-	0.00332082
Ascomycota	Cyphellophora sessilis	MH860834	339/341	99	0.00341629	-	-	0.00332082
Ascomycota	Myrothecium atrum	AY254160	309/314	98	0.00341629	-	-	0.00332082
Ascomycota	Fusarium sp. 5671_94	MT635298	293/306	96	0.00341629	-	-	0.00332082
Ascomycota	Unidentified sp. 5671_96	KP898027	308/324	95	-	0.143885	-	0.00332082
Basidiomycota	Crepidotus applanatus	MH855941	190/192	99	-	0.143885	-	0.00332082
Basidiomycota	Fomitopsis pinicola	MT561407	354/358	99	0.00170815	0.0719424	-	0.00332082
Ascomycota	Ophiostoma sp. 5671_106	OM501517	194/200	97	-	0.143885	-	0.00332082
Basidiomycota	Coprinellus disseminatus	MN660442	297/299	99	-	0.143885	-	0.00332082
Ascomycota	Unidentified sp. 5671_109	MG827577	289/306	94	0.00341629	-	-	0.00332082
Ascomycota	Camptophora sp. 5671_111	EU035415	313/328	95	-	0.143885	-	0.00332082
Basidiomycota	Curvibasidium cygneicollum	KX067807	368/372	99	0.00341629	-	-	0.00332082
Ascomycota	Unidentified sp. 5671_113	MF976593	303/314	96	-	0.143885	-	0.00332082
Ascomycota	Meyerozyma sp. 5671_114	MT645413	344/353	97	0.00341629	-	-	0.00332082
Ascomycota	Unidentified sp. 5671_115	FR682229	307/312	98	-	0.143885	-	0.00332082
Ascomycota	Acrostalagmus sp. 5671_118	MT528981	325/339	96	0.00341629	-	-	0.00332082
Ascomycota	Sarea difformis	MT809292	305/310	98	-	0.143885	-	0.00332082
Ascomycota	Scopulariopsis sp. 5671_120	KP268997	325/344	94	0.00341629	-	-	0.00332082
Ascomycota	Microascus sp. 5671_122	OW982409	330/344	96	0.00341629	-	-	0.00332082
Ascomycota	Ophiostoma tetropii	OM501517	365/370	99	-	0.143885	-	0.00332082
Ascomycota	Oidiodendron griseum	MH855427	296/300	99	0.00341629	-	-	0.00332082
Ascomycota	Phialophoropsis sp. 5671_127	MH011351	313/322	97	0.00341629	-	-	0.00332082
Ascomycota	Wardomyces inflatus	NR_146270	339/346	98	0.00341629	-	-	0.00332082
Ascomycota	Phialemonium sp. 5671_130	NR_165996	302/310	97	-	0.143885	-	0.00332082
Ascomycota	Unidentified sp. 5671_131	OU989481	296/336	88	0.00341629	-	-	0.00332082
Ascomycota	Unidentified sp. 5671_133	MG828250	327/343	95	0.00341629	-	-	0.00332082
Ascomycota	Cosmospora viridescens	OK103799	313/318	98	-	-	0.682594	0.00332082
Ascomycota	Unidentified sp. 5671_135	MT569533	310/342	91	0.00341629	-	-	0.00332082
Ascomycota	Pragmopora bacillifera	MK900749	299/305	98	-	0.143885	-	0.00332082
Basidiomycota	Cystobasidium sp. 5671_137	MN006701	351/361	97	-	0.143885	-	0.00332082
Ascomycota	Unidentified sp. 5671_138	GU122904	299/307	97	-	0.143885	-	0.00332082
Ascomycota	Botrytis cinerea	LC750323	302/305	99	0.00170815	0.0719424	-	0.00332082
Ascomycota	Unidentified sp. 5671_140	KY102194	272/311	87	0.00341629	-	-	0.00332082
Ascomycota	Unidentified sp. 5671_141	KP898081	305/306	99	-	0.143885	-	0.00332082
Ascomycota	Arcopilus aureus	MN960409	313/316	99	-	0.143885	-	0.00332082
Ascomycota	Angustimassarina sp. 5671_144	MK595477	305/309	99	0.00170815	0.0719424	-	0.00332082
Ascomycota	Arachnomyces sp. 5671_145	MT535771	318/333	95	0.00341629	-	-	0.00332082
Ascomycota	Leptodontidium sp. 5671_146	MH857172	291/303	96	-	0.0719424	0.341297	0.00332082
